# Supplementary material for: Engineering Saccharomyces cerevisiae for the production of natural osmolyte glucosyl glycerol from sucrose and glycerol through Ccw12-based surface display of sucrose phosphorylase
Source: J Biol Eng. 2024 Nov 22;18:69. doi: 10.1186/s13036-024-00468-7 (PMC11583750; doi:10.1186/s13036-024-00468-7)
Supplement: Supplementary file 1 — Supplementary Material 1: Details of the plasmid and strain construction [file 13036_2024_468_MOESM1_ESM.xlsx]

## Sheet: Constructions
Plasmid	Method	Template	Oligonucleotide 1	Oligonucleotide 2	Source	Template reference
pQE30_LmSP	described previously				Goedl et al. (2007)	Recombinant sucrose phosphorylase from Leuconostoc mesenteroides: Characterization, kinetic studies of transglucosylation, and application of immobilised enzyme for production of alpha-D-glucose 1-phosphate. Goedl C, Schwarz A, Minani A, Nidetzky B. J Biotech (2007). 129:77-86. doi: 10.1016/j.jbiotec.2006.11.019.
B20-01	NEB PCR Cloning Kit	BY 4741 genomic DNA	OP1: GAGCTCATGCAATTTTCTACTGTCGC	OP2: GAGCTCGCTAGCTTACAACAACAAAGCAGCG	Brachmann et al. (1998)	Designer deletion strains derived from Saccharomyces cerevisiae S288C: a useful set of strains and plasmids for PCR-mediated gene disruption and other applications. Brachmann CB, Davies A, Cost GJ, Caputo E, Li J, Hieter P, Boeke JD. Yeast 1998. 14(2):115-32. doi: 10.1002/(SICI)1097-0061(19980130)14:2<115::AID-YEA204>3.0.CO;2-2.
B20-05	delete fragment by digestion with SacI	v5			Martinić Cezar et al. (2023)	Streamlining N-terminally anchored yeast surface display via structural insights into S. cerevisiae Pir proteins. Martinić Cezar T, Lozančić M, Novačić A, Matičević A, Matijević D, Vallée B, Mrša V, Teparić R, Žunar B. Microb Cell Fact (2023) 22:174. doi: 10.1186/s12934-023-02183-2
B20-20	PCR	pRSII423-PHO5 v1	OP3: CTCTGGTAATCTCGAATTTGC	OP4: ACTAGTATCCGCTCTAACC	This manuscript
	digestion with Eco53kI	pMiniT2-ScCCW12			This manuscript
pRSII423-Ccw12-β-A	PCR	pRSII423-PHO5-CCW12 v1	OP5: CTGCAGGATATCGCGGCCGCCACTCACTCTGTCACCTCTTAC	OP6: AGCAGCGGCAGAAGC	This manuscript
	digestion with StuI and SmaI	pUC-pir2bla-3ha			Martinić Cezar et al. (2023)	Streamlining N-terminally anchored yeast surface display via structural insights into S. cerevisiae Pir proteins. Martinić Cezar T, Lozančić M, Novačić A, Matičević A, Matijević D, Vallée B, Mrša V, Teparić R, Žunar B. Microb Cell Fact (2023) 22:174. doi: 10.1186/s12934-023-02183-2
pRSII423-Ccw12-β-B	PCR	pRSII423-PHO5-CCW12 v1	OP5: CTGCAGGATATCGCGGCCGCCACTCACTCTGTCACCTCTTAC	OP7: GGTGGTGTATTGAGTGATAACG	This manuscript
	digestion with StuI and SmaI	pUC-pir2bla-3ha			Martinić Cezar et al. (2023)	Streamlining N-terminally anchored yeast surface display via structural insights into S. cerevisiae Pir proteins. Martinić Cezar T, Lozančić M, Novačić A, Matičević A, Matijević D, Vallée B, Mrša V, Teparić R, Žunar B. Microb Cell Fact (2023) 22:174. doi: 10.1186/s12934-023-02183-2
pRSII423-Ccw12	PCR	pRSII423-PHO5-CCW12 v1	OP5: CTGCAGGATATCGCGGCCGCCACTCACTCTGTCACCTCTTAC	OP6: AGCAGCGGCAGAAGC	This manuscript
B20-22	NEB PCR Cloning Kit	pQE30_LmSP	OP9: GAGCTCATGCTGCAGTACCCATACGATGTTCCTGACTATGCGGGCTATCCCTATGACGTCCCGGACTATGCAGGATCCTATCCATATGACGTTCCAGATTACGCTAGAGGATCGCATCACCATC	OP10: GAGCTCTTACGCGGCCGCGTTCTGAGTCAAATTATCACTGCTC	Goedl et al. (2007)	Recombinant sucrose phosphorylase from Leuconostoc mesenteroides: Characterization, kinetic studies of transglucosylation, and application of immobilised enzyme for production of alpha-D-glucose 1-phosphate. Goedl C, Schwarz A, Minani A, Nidetzky B. J Biotech (2007). 129:77-86. doi: 10.1016/j.jbiotec.2006.11.019.
pRSII423-SucP-ccw12	digest with PstI and NotI	pRSII423-ccw12vector_Glagolju v2 (B20-23)			This manuscript
	digest with PstI and NotI	pMiniT2-LmSPase			This manuscript
Yeast strain
BY 4741	described previously				Brachmann et al. (1998)	Designer deletion strains derived from Saccharomyces cerevisiae S288C: a useful set of strains and plasmids for PCR-mediated gene disruption and other applications. Brachmann CB, Davies A, Cost GJ, Caputo E, Li J, Hieter P, Boeke JD. Yeast 1998. 14(2):115-32. doi: 10.1002/(SICI)1097-0061(19980130)14:2<115::AID-YEA204>3.0.CO;2-2.
SEY 6210	described previously				Robinson et al. (1988)	Protein sorting in Saccharomyces cerevisiae: isolation of mutants defective in the delivery and processing of multiple vacuolar hydrolases. Robinson JS, Klionsky DJ, Banta LM, Emr SD. Mol Cell Biol 1988. 8(11):4936-48. doi: 10.1128/mcb.8.11.4936-4948.1988

## Sheet: Plasmids
Plasmid	Sequence
pQE30_LmSP	CTCGAGAAATCATAAAAAATTTATTTGCTTTGTGAGCGGATAACAATTATAATAGATTCAATTGTGAGCGGATAACAATTTCACACAGAATTCATTAAAGAGGAGAAATTAACTATGAGAGGATCGCATCACCATCACCATCACGGATCCGAAATTCAAAACAAAGCAATGTTGATCACTTATGCTGATTCGTTGGGCAAAAACTTAAAAGATGTTCATCAAGTCTTGAAAGAAGATATTGGAGATGCGATTGGTGGGGTTCATTTGTTGCCTTTCTTCCCTTCAACAGGTGATCGCGGTTTTGCGCCAGCCGATTATACTCGTGTTGATGCCGCATTTGGTGATTGGGCAGATGTCGAAGCATTGGGTGAAGAATACTATTTGATGTTTGACTTCATG…
B20-01	CCGGTTCAGACAGGATAAAGAGGAACGCAGAATGTTAGACAACACCCGCTTACGCATAGCTATTCAGAAATCAGGCCGTTTAAGCGATGATTCACGAGAATTGCTGGCCCGCTGCGGCATAAAAATTAATTTACACACTCAGCGCTGATGAATCCCCTAATGATTTTGGTAAAAATCATTAAGTTAAGGTGGACACACATCTTGTCATATGATTAAATGGTTTCGCGAAAAATCAATAATCAGACAACAAGATGTGCGAACTCGATATTTTACACGACTCTCTTTACCAATTCTGCCCCGAATTACACTTAAAACGACTCAACAGCTTAACGTTGGCTTGCCACGCATTACTTGACTGTAAAACTCTCACTCTTACCGAACTTGGCCGTAACCTGCCAA…
B20-05	TCGCGCGTTTCGGTGATGACGGTGAAAACCTCTGACACATGCAGCTCCCGGAGACGGTCACAGCTTGTCTGTAAGCGGATGCCGGGAGCAGACAAGCCCGTCAGGGCGCGTCAGCGGGTGTTGGCGGGTGTCGGGGCTGGCTTAACTATGCGGCATCAGAGCAGATTGTACTGAGAGTGCACCATAAATTCCCGTTTTAAGAGCTTGGTGAGCGCTAGGAGTCACTGCCAGGTATCGTTTGAACACGGCATTAGTCAGGGAAGTCATAACACAGTCCTTTCCCGCAATTTTCTTTTTCTATTACTCTTGGCCTCCTCTAGTACACTCTATATTTTTTTATGCCTCGGTAATGATTTTCATTTTTTTTTTTCCACCTAGCGGATGACTCTTTTTTTTTCT…
B20-20	TCGCGCGTTTCGGTGATGACGGTGAAAACCTCTGACACATGCAGCTCCCGGAGACGGTCACAGCTTGTCTGTAAGCGGATGCCGGGAGCAGACAAGCCCGTCAGGGCGCGTCAGCGGGTGTTGGCGGGTGTCGGGGCTGGCTTAACTATGCGGCATCAGAGCAGATTGTACTGAGAGTGCACCATAAATTCCCGTTTTAAGAGCTTGGTGAGCGCTAGGAGTCACTGCCAGGTATCGTTTGAACACGGCATTAGTCAGGGAAGTCATAACACAGTCCTTTCCCGCAATTTTCTTTTTCTATTACTCTTGGCCTCCTCTAGTACACTCTATATTTTTTTATGCCTCGGTAATGATTTTCATTTTTTTTTTTCCACCTAGCGGATGACTCTTTTTTTTTCT…
pRSII423-Ccw12-β-A	TCGCGCGTTTCGGTGATGACGGTGAAAACCTCTGACACATGCAGCTCCCGGAGACGGTCACAGCTTGTCTGTAAGCGGATGCCGGGAGCAGACAAGCCCGTCAGGGCGCGTCAGCGGGTGTTGGCGGGTGTCGGGGCTGGCTTAACTATGCGGCATCAGAGCAGATTGTACTGAGAGTGCACCATAAATTCCCGTTTTAAGAGCTTGGTGAGCGCTAGGAGTCACTGCCAGGTATCGTTTGAACACGGCATTAGTCAGGGAAGTCATAACACAGTCCTTTCCCGCAATTTTCTTTTTCTATTACTCTTGGCCTCCTCTAGTACACTCTATATTTTTTTATGCCTCGGTAATGATTTTCATTTTTTTTTTTCCACCTAGCGGATGACTCTTTTTTTTTCT…
pRSII423-Ccw12-β-B	TCGCGCGTTTCGGTGATGACGGTGAAAACCTCTGACACATGCAGCTCCCGGAGACGGTCACAGCTTGTCTGTAAGCGGATGCCGGGAGCAGACAAGCCCGTCAGGGCGCGTCAGCGGGTGTTGGCGGGTGTCGGGGCTGGCTTAACTATGCGGCATCAGAGCAGATTGTACTGAGAGTGCACCATAAATTCCCGTTTTAAGAGCTTGGTGAGCGCTAGGAGTCACTGCCAGGTATCGTTTGAACACGGCATTAGTCAGGGAAGTCATAACACAGTCCTTTCCCGCAATTTTCTTTTTCTATTACTCTTGGCCTCCTCTAGTACACTCTATATTTTTTTATGCCTCGGTAATGATTTTCATTTTTTTTTTTCCACCTAGCGGATGACTCTTTTTTTTTCT…
pRSII423-Ccw12	TCGCGCGTTTCGGTGATGACGGTGAAAACCTCTGACACATGCAGCTCCCGGAGACGGTCACAGCTTGTCTGTAAGCGGATGCCGGGAGCAGACAAGCCCGTCAGGGCGCGTCAGCGGGTGTTGGCGGGTGTCGGGGCTGGCTTAACTATGCGGCATCAGAGCAGATTGTACTGAGAGTGCACCATAAATTCCCGTTTTAAGAGCTTGGTGAGCGCTAGGAGTCACTGCCAGGTATCGTTTGAACACGGCATTAGTCAGGGAAGTCATAACACAGTCCTTTCCCGCAATTTTCTTTTTCTATTACTCTTGGCCTCCTCTAGTACACTCTATATTTTTTTATGCCTCGGTAATGATTTTCATTTTTTTTTTTCCACCTAGCGGATGACTCTTTTTTTTTCT…
B20-22	CTGCATTAATGAATCGGCCAACGCGCGGGGAGAGGCGGTTTGCGTATTGGGCGCTCTTCCGCTTCCTCGCTCACTGACTCGCTGCGCTCGGTCGTTCGGCTGCGGCGAGCGGTATCAGCTCACTCAAAGGCGGTAATACGGTTATCCACAGAATCAGGGGATAACGCAGGAAAGAACATGTGAGCAAAAGGCCAGCAAAAGGCCAGGAACCGTAAAAAGGCCGCATTGCTGGCGTTTTTCCATAGGCTCCGCCCCCCTGACGAGCATCACAAAAATCGACGCTCAAGTCAGAGGTGGCGAAACCCGACAGGACTATAAAGATACCAGGCGTTTCCCCCTGGAAGCTCCCTCGTGCGCTCTCCTGTTCCGACCCTGCCGCTTACCGGATACCTGTCCGCC…
pRSII423-SucP-ccw12	TCGCGCGTTTCGGTGATGACGGTGAAAACCTCTGACACATGCAGCTCCCGGAGACGGTCACAGCTTGTCTGTAAGCGGATGCCGGGAGCAGACAAGCCCGTCAGGGCGCGTCAGCGGGTGTTGGCGGGTGTCGGGGCTGGCTTAACTATGCGGCATCAGAGCAGATTGTACTGAGAGTGCACCATAAATTCCCGTTTTAAGAGCTTGGTGAGCGCTAGGAGTCACTGCCAGGTATCGTTTGAACACGGCATTAGTCAGGGAAGTCATAACACAGTCCTTTCCCGCAATTTTCTTTTTCTATTACTCTTGGCCTCCTCTAGTACACTCTATATTTTTTTATGCCTCGGTAATGATTTTCATTTTTTTTTTTCCACCTAGCGGATGACTCTTTTTTTTTCT…
v5	TCGCGCGTTTCGGTGATGACGGTGAAAACCTCTGACACATGCAGCTCCCGGAGACGGTCACAGCTTGTCTGTAAGCGGATGCCGGGAGCAGACAAGCCCGTCAGGGCGCGTCAGCGGGTGTTGGCGGGTGTCGGGGCTGGCTTAACTATGCGGCATCAGAGCAGATTGTACTGAGAGTGCACCATAAATTCCCGTTTTAAGAGCTTGGTGAGCGCTAGGAGTCACTGCCAGGTATCGTTTGAACACGGCATTAGTCAGGGAAGTCATAACACAGTCCTTTCCCGCAATTTTCTTTTTCTATTACTCTTGGCCTCCTCTAGTACACTCTATATTTTTTTATGCCTCGGTAATGATTTTCATTTTTTTTTTTCCACCTAGCGGATGACTCTTTTTTTTTCT…
pUC-pir2bla-3ha	TCGCGCGTTTCGGTGATGACGGTGAAAACCTCTGACACATGCAGCTCCCGGAGACTGTCACAGCTTGTCTGTAAGCGGATGCCGGGAGCAGACAAGCCCGTCAGGGCGCGTCAGCGGGTGTTGGCGGGTGTCGGGGCTGGCTTAACTATGCGGCATCAGAGCAGATTGTACTGAGAGTGCACCATATGCGGTGTGAAATACCGCACAGATGCGTAAGGAGAAAATACCGCATCAGGCGCCATTCGCCATTCAGGCTGCGCAACTGTTGGGAAGGGCGATCGGTGCGGGCCTCTTCGCTATTACGCCAGCTGGCGAAAGGGGGATGTGCTGCAAGGCGATTAAGTTGGGTAACGCCAGGGTTTTCCCAGTCACGACGTTGTAAAACGACGGCCAGTGAAT…

## Sheet: Oligonucleotides
Oligonucleotide	Sequence
OP1	GAGCTCATGCAATTTTCTACTGTCGC
OP2	GAGCTCGCTAGCTTACAACAACAAAGCAGCG
OP3	CTCTGGTAATCTCGAATTTGC
OP4	ACTAGTATCCGCTCTAACC
OP5	CTGCAGGATATCGCGGCCGCCACTCACTCTGTCACCTCTTAC
OP6	AGCAGCGGCAGAAGC
OP7	GGTGGTGTATTGAGTGATAACG
OP8	CTGCAGGATATCGCGGCCGCCACTCACTCTGTCACCTCTTAC
OP9	GAGCTCATGCTGCAGTACCCATACGATGTTCCTGACTATGCGGGCTATCCCTATGACGTCCCGGACTATGCAGGATCCTATCCATATGACGTTCCAGATTACGCTAGAGGATCGCATCACCATC
OP10	GAGCTCTTACGCGGCCGCGTTCTGAGTCAAATTATCACTGCTC
